# Supplementary material for: Functional Group Chemistry Modulates Cellular Responses to Soluble Gelatin Derivatives Independent of Crosslinking
Source: Biomolecules. 2026 Jun 5;16(6):836. doi: 10.3390/biom16060836 (PMC13297345; doi:10.3390/biom16060836)
Supplement: Supplementary file 1 [file biomolecules-16-00836-s001.zip]

Archive with 1 entries (1 files):
- biomolecules-4327287-supplementary.pdf
